# Supplementary material for: Histological Study of Suprabranchial Chamber Membranes in Anabantoidei and Clariidae Fishes
Source: Animals (Basel). 2021 Apr 17;11(4):1158. doi: 10.3390/ani11041158 (PMC8073562; doi:10.3390/ani11041158)
Supplement: Supplementary file 1 [file animals-11-01158-s001.zip]

Archive with 1 entries (1 files):
- animals-1166342-SI.pdf
